# Supplementary material for: Correcting Diagnostic Test Sensitivity and Specificity for Patient Misclassifications Resulting from Use of an Imperfect Reference Standard
Source: Diagnostics (Basel). 2022 Dec 28;13(1):90. doi: 10.3390/diagnostics13010090 (PMC9818831; doi:10.3390/diagnostics13010090)
Supplement: Supplementary file 1 [file diagnostics-13-00090-s001.zip]

Archive with 1 entries (1 files):
- diagnostics-2102461-supplementary.pdf
